# Supplementary material for: Evidence for startle as a measurable behavioral indicator of motor learning
Source: PLoS One. 2018 May 9;13(5):e0195689. doi: 10.1371/journal.pone.0195689 (PMC5942773; doi:10.1371/journal.pone.0195689)
Supplement: S1 File — Means and standard deviations for all subjects for Stimulus and No Stimulus trials are presented. The following characteristics of the data are specified: presence of startle (SCM+ or SCM-), Day (1, 5, 10), and number of trials (N). Finally, the percentage of Stimulus trials that resulted in a startle (SCM+) are presented for all subjects and Days. (XLSX) [file pone.0195689.s001.xlsx]

## Sheet: No Stimulus onset latencies
Subject	Day	Mean (ms)	Standard Deviation (ms)	N
1	1	193.796	45.876	60
2	1	203.566	88.381	58
3	1	131	46.785	60
4	1	219.175	37.737	69
5	1	219.975	64.464	93
6	1	110.138	20.449	162
7	1	94.202	13.452	61
8	1	166.868	37.55	117
9	1	203.455	66.404	59
1	5	163.637	33.845	73
2	5	171.431	61.954	78
3	5	114.292	21.717	62
4	5	181.506	45.476	70
5	5	133.929	48.068	107
6	5	104.407	14.756	180
7	5	98.127	14.69	77
8	5	149.471	30.783	68
9	5	168.896	54.12	55
1	10	168.088	37.108	68
2	10	151.948	44.923	56
3	10	116.928	26.559	118
4	10	167.106	47.538	69
5	10	140.349	44.69	77
6	10	103.389	14.302	181
7	10	85.079	13.564	65
8	10	156.344	35.92	109
9	10	163.422	44.583	61

## Sheet: Stimulus trials onset latencies
Subject	Day	Condition	Mean (ms)	Standard Deviation (ms)	N
1	1	SCM-	115.408	17.613	18
2	1	SCM-	96.932	14.585	17
3	1	SCM-	98.254	17.412	7
4	1	SCM-	130.838	35.739	21
5	1	SCM-	96.618	9.166	11
6	1	SCM-	107.658	22.698	82
7	1	SCM-	84.607	15.372	20
8	1	SCM-	137.075	29.892	60
9	1	SCM-	98.794	13.107	6
1	1	SCM+	108.779	19.961	8
2	1	SCM+	93.673	8.539	9
3	1	SCM+	92.729	11.682	19
4	1	SCM+	144.171	45.249	8
5	1	SCM+	100.246	32.346	34
6	1	SCM+	113.667	27.571	6
7	1	SCM+	87.095	9.658	14
8	1	SCM+	139.881	43.272	4
9	1	SCM+	94.943	18.854	28
1	5	SCM-	109.805	11.907	15
2	5	SCM-	90.385	13.931	28
3	5	SCM-	98.007	0.512	2
4	5	SCM-	134.369	43.254	27
5	5	SCM-	100.279	35.629	22
6	5	SCM-	98.613	11.013	88
7	5	SCM-	92.346	10.527	29
8	5	SCM-	133.9	26.819	33
9	5	SCM-	106.873	40.5	6
1	5	SCM+	108.198	17.502	19
2	5	SCM+	95.478	7.439	7
3	5	SCM+	92.885	9.029	27
4	5	SCM+	141.171	27.759	3
5	5	SCM+	86.981	11.008	29
6	5	SCM+	102.283	14.501	6
7	5	SCM+	92.784	16.534	7
8	5	SCM+	96.474	21.976	6
9	5	SCM+	92.197	16.038	27
1	10	SCM-	112.135	12.879	19
2	10	SCM-	96.427	39.975	12
3	10	SCM-	99.05	9.38	15
4	10	SCM-	128.618	42.541	28
5	10	SCM-	89.181	8.837	21
6	10	SCM-	96.89	10.551	88
7	10	SCM-	84.025	13.432	28
8	10	SCM-	112.783	18.997	48
9	10	SCM-	90.29	11.448	8
1	10	SCM+	100.421	10.154	12
2	10	SCM+	83.011	6.667	13
3	10	SCM+	87.739	16.524	40
4	10	SCM+	110.204	47.805	2
5	10	SCM+	84.325	8.916	14
6	10	SCM+	100.289	6.41	4
7	10	SCM+	82.449	12.354	11
8	10	SCM+	95.459	8.399	10
9	10	SCM+	86.637	13.177	25

## Sheet: Probabilities of Startle
Subject	Day 1	Day 5	Day 10
1	0.3077	0.5588	0.3871
2	0.3462	0.2	0.52
3	0.7308	0.931	0.7273
4	0.2759	0.1	0.0667
5	0.7556	0.5686	0.4
6	0.0682	0.0638	0.0435
7	0.4118	0.1944	0.2821
8	0.0625	0.1538	0.1724
9	0.8235	0.8182	0.7576
